# Supplementary material for: OGDHL Variant rs2293239: A Potential Genetic Driver of Chinese Familial Depressive Disorder
Source: Front Psychiatry. 2022 Mar 18;13:771950. doi: 10.3389/fpsyt.2022.771950 (PMC8971628; doi:10.3389/fpsyt.2022.771950)
Supplement: Supplementary file 1 [file Table_1.XLSX]

## Sheet: Table S1
Supplementary Table 1 Sequencing quality and variant quanlity
	sequencing quality														Variant calling quality
Sample	READS(Million)	Total Base(bp)	Q20 Base(bp)	Q30 Base(bp)	Q20 PCT	Q30 PCT	DEPTH	READS(Million)	Total Base(bp)	Q20 Base(bp)	Q30 Base(bp)	Q20 PCT	Q30 PCT	DEPTH	HET_HOMVAR_RATIO	PCT_GQ0_VARIANTS	TOTAL_GQ0_VARIANTS	TOTAL_HET_DEPTH	TOTAL_SNPS	NUM_IN_DB_SNP	NOVEL_SNPS	FILTERED_SNPS	PCT_DBSNP	DBSNP_TITV	NOVEL_TITV	TOTAL_INDELS	NOVEL_INDELS	FILTERED_INDELS	PCT_DBSNP_INDELS	NUM_IN_DB_SNP_INDELS	DBSNP_INS_DEL_RATIO	NOVEL_INS_DEL_RATIO	TOTAL_MULTIALLELIC_SNPS	NUM_IN_DB_SNP_MULTIALLELIC	TOTAL_COMPLEX_INDELS	NUM_IN_DB_SNP_COMPLEX_INDELS	SNP_REFERENCE_BIAS	NUM_SINGLETONS
G1-F-01	145.4	21724794425	20962099308	19753094114	0.964893	0.909242	235.098	145.4	21724794425	20962099308	19753094114	0.964893	0.909242	235.098	1.54629	0.000122	7	5785048	50844	49515	1329	0	0.973861	2.42238	0.992504	4438	246	0	0.94457	4192	0.882353	0.662162	63	60	1783	1749	0.552808	34722
G2-F-01	167.2	25070539500	24096779376	22769632742	0.961159	0.908223	266.395	167.2	25070539500	24096779376	22769632742	0.961159	0.908223	266.395	1.54666	0.00021	12	6387928	50705	49257	1448	0	0.971443	2.43925	0.887875	4316	213	0	0.950649	4103	0.896026	0.775	61	59	1904	1848	0.553738	34636
G2-M-01	154.2	23141367300	22276018423	21047054713	0.962606	0.909499	247.005	154.2	23141367300	22276018423	21047054713	0.962606	0.909499	247.005	1.50208	0.000227	13	5985616	50899	49536	1363	0	0.973221	2.43571	0.927864	4427	227	0	0.948724	4200	0.883408	0.656934	54	53	1818	1774	0.552175	34369
G3-F-01	180.4	27049974900	26105997899	24727988072	0.965102	0.914159	274.964	180.4	27049974900	26105997899	24727988072	0.965102	0.914159	274.964	1.55085	0.000226	13	6563137	51282	49767	1515	0	0.970457	2.42606	0.807876	4284	237	0	0.944678	4047	0.888474	0.768657	58	57	1953	1902	0.552224	35040
G3-M-01	176.2	26436935100	25500886165	24136058587	0.964593	0.912967	284.357	176.2	26436935100	25500886165	24136058587	0.964593	0.912967	284.357	1.50216	0.00021	12	6573999	50746	49205	1541	0	0.969633	2.41441	0.80445	4428	249	0	0.943767	4179	0.873151	0.693878	50	48	1919	1860	0.552754	34344
G2-F-02	150.8	22632892800	21838797973	20669111145	0.964914	0.913233	243.084	150.8	22632892800	21838797973	20669111145	0.964914	0.913233	243.084	1.495	0.00028	16	5790741	50776	49239	1537	0	0.96973	2.43512	0.834129	4419	244	0	0.944784	4175	0.896004	0.706294	62	61	1860	1819	0.551304	34258
G2-M-02	147.2	22001934236	21223516872	20012585442	0.964621	0.909583	234.778	147.2	22001934236	21223516872	20012585442	0.964621	0.909583	234.778	1.53911	0.000121	7	5799625	51217	49678	1539	0	0.969951	2.42631	0.819149	4433	263	0	0.940672	4170	0.867443	0.741722	57	57	1876	1831	0.551706	34944
G3-F-02	163.8	24574534200	23750827732	22500716850	0.966481	0.915611	259.736	163.8	24574534200	23750827732	22500716850	0.966481	0.915611	259.736	1.58565	0.000173	10	6340133	51302	49810	1492	0	0.970917	2.41398	0.808485	4320	207	0	0.952083	4113	0.877225	0.682927	50	50	1959	1912	0.552221	35379
G3-F-03	157.8	23675069400	22636768799	21398888497	0.956144	0.903857	250.399	157.8	23675069400	22636768799	21398888497	0.956144	0.903857	250.399	1.57047	0.000241	14	6040576	51570	50028	1542	0	0.970099	2.41978	0.892025	4447	240	0	0.946031	4207	0.864805	0.690141	64	62	1875	1834	0.552087	35444
G2-M-03	163	24464544300	23488791860	22164216428	0.960116	0.905973	262.126	163	24464544300	23488791860	22164216428	0.960116	0.905973	262.126	1.47751	0.00014	8	6362914	50638	49188	1450	0	0.971365	2.44695	0.954178	4289	223	0	0.948007	4066	0.905342	0.769841	65	63	1904	1857	0.552399	33959
G2-F-03	168.2	25216800000	24101892363	22771735803	0.955787	0.903038	257.345	168.2	25216800000	24101892363	22771735803	0.955787	0.903038	257.345	1.55039	0.000209	12	5882190	50987	49477	1510	0	0.970385	2.42733	0.799762	4376	278	0	0.936472	4098	0.880679	0.759494	60	60	1916	1870	0.547334	34890
G3-M-02	170.8	25609579800	24482174251	23151991312	0.955977	0.904036	262.706	170.8	25609579800	24482174251	23151991312	0.955977	0.904036	262.706	1.50579	0.000122	7	5857793	51003	49501	1502	0	0.970551	2.43399	0.831707	4367	244	0	0.944126	4123	0.884369	0.706294	57	56	1874	1833	0.54883	34466
G3-M-03	191.2	28670947500	27381176366	25841158084	0.955015	0.901301	294.519	191.2	28670947500	27381176366	25841158084	0.955015	0.901301	294.519	1.58791	0.000208	12	6914575	51244	49746	1498	0	0.970767	2.43171	0.851669	4309	230	0	0.946623	4079	0.908751	0.666667	59	58	1950	1912	0.554152	35366
G3-F-04	173.2	25967094900	24760078149	23288680197	0.953517	0.896854	266.219	173.2	25967094900	24760078149	23288680197	0.953517	0.896854	266.219	1.57751	0.000224	13	6455421	51528	49987	1541	0	0.970094	2.42166	0.845509	4396	280	0	0.936306	4116	0.891544	0.830065	64	64	1881	1845	0.549483	35453
G2-F-04	150.6	22576190400	21584911949	20407768406	0.956092	0.903951	234.257	150.6	22576190400	21584911949	20407768406	0.956092	0.903951	234.257	1.49625	0.000124	7	5286110	50310	48909	1401	0	0.972153	2.43149	0.956704	4347	246	0	0.943409	4101	0.859864	0.769784	65	65	1805	1763	0.548873	33914
G2-M-04	150	22504344600	21686325676	20488547803	0.963651	0.910426	244.606	150	22504344600	21686325676	20488547803	0.963651	0.910426	244.606	1.56055	0.000155	9	6090469	51621	50028	1593	0	0.96914	2.44071	0.833142	4524	259	0	0.94275	4265	0.873079	0.738255	63	61	1829	1784	0.55344	35412
G3-M-04	175.8	26362483200	25156129054	23733483465	0.95424	0.900275	284.448	175.8	26362483200	25156129054	23733483465	0.95424	0.900275	284.448	1.57145	0.000157	9	6519434	51097	49698	1399	0	0.972621	2.44455	0.895664	4355	239	0	0.945121	4116	0.852385	0.824427	58	57	1924	1878	0.54981	35133
mean	163.871	24569413327	23590186601	22286041862	0.960289	0.90719	258.944	163.871	24569413327	23590186601	22286041862	0.960289	0.90719	258.944	1.53916	0.000185235	10.6471	6.15504e+06	51045.2	49562.9	1482.35	0	0.970964	2.43008	0.867217	4380.88	242.647	0	0.944634	4138.24	0.881465	0.731914	59.4118	58.2941	1884.12	1839.47	0.55149	34807.6
